# Supplementary material for: Emergence and Prevalence of Vibrio cholerae O1 Sequence Type 75 Clonal Complex, Fujian Province, China, 2009–2023
Source: Emerg Infect Dis. 2025 Jul;31(7):1428–31. doi: 10.3201/eid3107.241838 (PMC12205453; doi:10.3201/eid3107.241838)
Supplement: Appendix 1 — Genomic sequences used a study of emergence and prevalence of Vibrio cholerae O1 sequence type 75 clonal complex strains, Fujian Province, China, 2009–2023. [file 24-1838-Techapp-s1.xlsx]

## Sheet: Appendix 1 Table
		Article DOI: https://doi.org/10.3201/eid3107.241838
		EID cannot ensure accessibility for supplementary materials supplied by authors. Readers who have difficulty accessing supplementary content should contact the authors for assistance.
		Emergence and Prevalence of Vibrio cholerae O1 Sequence Type 75 Clonal Complex, Fujian Province, China, 2009–2023
Appendix 1
		Appendix 1 Table. GenBank accession numbers of the sequences used
Name	Year	Source	Country/Region	Continent	Geographic subdivision	Serogroup	ST	Lineage	ctxB allele	AMR gene	GenBank/ENA accession codes	Source
N16961	1975		Bangladesh	South Asia			69	Outgroup (7PET)	ctxB3	/	AE003852/AE003853	Heidelberg et al. Nature 2000
SF366	1999		Argentina	South America			75	L3	ctxB1	/	ERR1024530	Domman et al. Science 2017
CNRVC940057	1991		El Salvador	North America			75	L3	/	/	ERR2008766	Domman et al. Science 2017
CNRVC940054	1987		Peru	South America			75	L3	/	/	ERR2008763	Domman et al. Science 2017
2497-86	1987		United States	North America	Louisiana		75	L3	/	/	SRR4039808	Watve et al. Genome Announc 2016
E506	1974		United States	North America			75	L3	ctxB1	/	CP013307/CP013308	Hu et al. Proc Natl Acad Sci USA 2016
1496-86	1986		United States	North America	Louisiana		75	L3	/	/	SRR4039807	Watve et al. Genome Announc 2016
2512-86	1986		United States	North America	Louisiana		75	L3	ctxB1	/	SRR4039827	Watve et al. Genome Announc 2016
3569-08	2008		United States	North America			75	L3	ctxB1	/	SRR11245293	Reimer et al. Emerg Infect Dis 2011
ZJ11010	2011		the People's Republic of China	East Asia	Zhejiang		170	L3b.2	/	/	SRR2738126	Luo et al. J Infect 2016
FJ2023005	2023	patient	the People's Republic of China	East Asia	Fujian	O1 Ogawa	170	L3b.2	/	QnrVC4	SRR31572495	This study
FJ2023006	2023	patient	the People's Republic of China	East Asia	Fujian	O1 Ogawa	170	L3b.2	/	QnrVC4	SRR31572494	This study
FJ2023007	2023	patient	the People's Republic of China	East Asia	Fujian	O1 Ogawa	170	L3b.2	/	QnrVC4	SRR31572493	This study
586_2010	2010		Mexico	North America			170	L3b.2	/	/	ERR163262	Domman et al. Science 2017
819_2010	2010		Mexico	North America			170	L3b.2	/	/	ERR163265	Domman et al. Science 2017
CNRVC030189	2000		Mexico	North America			170	L3b.2	/	/	ERR2008415	Domman et al. Science 2017
CNRVC030227	2000		Mexico	North America			170	L3b.2	/	/	ERR2008745	Domman et al. Science 2017
VC182_14	2014		Argentina	South America			170	L3b.2	/	/	ERR1024531	Domman et al. Science 2017
VC849_07	2007		Argentina	South America			170	L3b.2	/	/	ERR1024528	Domman et al. Science 2017
12-6_S30	2012		the People's Republic of China	East Asia	Zhejiang		169	L3b.2	/	/	GCA_009747325	Wang et al. PLoS Negl Trop Dis 2020
10-9_S21	2010		the People's Republic of China	East Asia	Zhejiang		169	L3b.2	/	/	GCA_009747485	Wang et al. PLoS Negl Trop Dis 2020
10-18_S16	2010		the People's Republic of China	East Asia	Zhejiang		169	L3b.2	/	/	GCA_009747545	Wang et al. PLoS Negl Trop Dis 2020
FJ2008020	2008	food	the People's Republic of China	East Asia	Fujian	O1 Ogawa	169	L3b.2	/	/	SRR31572492	This study
FJ2011020	2011	patient	the People's Republic of China	East Asia	Fujian	O1 Ogawa	169	L3b.2	/	/	SRR31572501	This study
12-1_S28	2012		the People's Republic of China	East Asia	Zhejiang		169	L3b.2	/	/	GCA_009747365	Wang et al. PLoS Negl Trop Dis 2020
10-5_S19	2010		the People's Republic of China	East Asia	Zhejiang		169	L3b.2	/	/	GCA_009747505	Wang et al. PLoS Negl Trop Dis 2020
FJ2010018	2010	food	the People's Republic of China	East Asia	Fujian	O1 Ogawa	169	L3b.2	/	/	SRR31572488	This study
ZJ0918	2009		the People's Republic of China	East Asia	Zhejiang		169	L3b.2	/	QnrVC4	SRR2738128	Luo et al. J Infect 2016
03-4_S35	2003		the People's Republic of China	East Asia	Zhejiang		169	L3b.2	/	QnrVC4	GCA_009748825	Wang et al. PLoS Negl Trop Dis 2020
04-6_S100	2004		the People's Republic of China	East Asia	Zhejiang		169	L3b.2	/	QnrVC4	GCA_009748775	Wang et al. PLoS Negl Trop Dis 2020
01-32_S32	2001		the People's Republic of China	East Asia	Zhejiang		169	L3b.2	/	QnrVC4	GCA_009748895	Wang et al. PLoS Negl Trop Dis 2020
08-8_S161	2008		the People's Republic of China	East Asia	Zhejiang		169	L3b.2	/	QnrVC4	GCA_009748235	Wang et al. PLoS Negl Trop Dis 2020
ZJ1339	2005		the People's Republic of China	East Asia	Zhejiang		169	L3b.2	/	QnrVC4	SRR2738127	Luo et al. J Infect 2016
03-9_S98	2003		the People's Republic of China	East Asia	Zhejiang		169	L3b.2	/	QnrVC4	GCF_009748805	GenBank
03-5_S97	2003		the People's Republic of China	East Asia	Zhejiang		169	L3b.2	/	QnrVC4	GCA_009748835	Wang et al. PLoS Negl Trop Dis 2020
03-12_S34	2003		the People's Republic of China	East Asia	Zhejiang		169	L3b.2	/	QnrVC4	GCA_009748865	Wang et al. PLoS Negl Trop Dis 2020
M139	1965		Turkmenistan	Central Asia			75	L3b.1	/	/	GCA_001637545	GenBank
M1501	2011		Russia	Europe	Republic of Kalmykia		75	L3b.1	/	QnrVC4	GCF_001637575	GenBank
OA01603367	2018		South Africa	Africa	Limpopo		75	L3b.1	ctxB1	QnrVC4	ERR4452310	This study
YA00132994	2018		South Africa	Africa	Limpopo		75	L3b.1	ctxB1	QnrVC4	ERR4452318	This study
YA00134463	2018		South Africa	Africa	Limpopo		75	L3b.1	ctxB1	QnrVC4	ERR4452314	This study
CF00214281	2020		South Africa	Africa	KwaZulu-Natal		75	L3b.1	ctxB1	QnrVC4	ERR4452315	This study
YA00085869	2018		South Africa	Africa	KwaZulu-Natal		75	L3b.1	ctxB1	QnrVC4	ERR4452322	This study
YA00192016	2019		South Africa	Africa	KwaZulu-Natal		75	L3b.1	ctxB1	QnrVC4	ERR4452320	This study
YA00193061	2020		South Africa	Africa	KwaZulu-Natal		75	L3b.1	ctxB1	QnrVC4	ERR4452321	This study
R16.3447	2013		the People's Republic of China	East Asia	Taiwan		75	L3b.1	ctxB3	/	SRR7791616	Tu et al. Emerg Infect Dis 2020
R16.3429	2010		the People's Republic of China	East Asia	Taiwan		75	L3b.1	ctxB3	/	SRR7791601	Tu et al. Emerg Infect Dis 2020
I-1471	2011		Russia	East Asia	Altai Republic		75	L3b.1	/	/	GCF_000818865	GenBank
11-2_S78	2011		the People's Republic of China	East Asia	Zhejiang		182	L3b.1	/	/	GCA_009747445	Wang et al. PLoS Negl Trop Dis 2020
FJ2014078	2014	food	the People's Republic of China	East Asia	Fujian	O1 Ogawa	1480	L3b.1	/	/	SRR31572487	This study
FJ2021001	2021	patient	the People's Republic of China	East Asia	Fujian	O1 Ogawa	1480	L3b.1	ctxB3	/	SRR31572482	This study
FJ2021002	2021	patient	the People's Republic of China	East Asia	Fujian	O1 Ogawa	1480	L3b.1	ctxB3	/	SRR31572481	This study
FJ2021008	2021	patient	the People's Republic of China	East Asia	Fujian	O1 Ogawa	182	L3b.1	/	/	SRR31572477	This study
11-1_S22	2011		the People's Republic of China	East Asia	Zhejiang		182	L3b.1	/	/	GCA_009747465	Wang et al. PLoS Negl Trop Dis 2020
FJ2021005	2021	patient	the People's Republic of China	East Asia	Fujian	O1 Ogawa	182	L3b.1	/	/	SRR31572480	This study
FJ2021006	2021	patient	the People's Republic of China	East Asia	Fujian	O1 Ogawa	182	L3b.1	/	/	SRR31572479	This study
FJ2021007	2021	patient	the People's Republic of China	East Asia	Fujian	O1 Ogawa	182	L3b.1	/	/	SRR31572478	This study
FJ2023001	2023	patient	the People's Republic of China	East Asia	Fujian	O1 Ogawa	1480	L3b.1	/	/	SRR31572498	This study
FJ2023002	2023	patient	the People's Republic of China	East Asia	Fujian	O1 Ogawa	1480	L3b.1	/	/	SRR31572497	This study
FJ2023004	2023	patient	the People's Republic of China	East Asia	Fujian	O1 Ogawa	1480	L3b.1	/	/	SRR31572496	This study
FJ2020005	2020	patient	the People's Republic of China	East Asia	Fujian	O1 Ogawa	1480	L3b.1	/	/	SRR31572483	This study
FJ2022003	2022	patient	the People's Republic of China	East Asia	Fujian	O1 Ogawa	75	L3b.3	ctxB3	QnrVC4	SRR31572499	This study
FJ2012003	2012	patient	the People's Republic of China	East Asia	Fujian	O1 Inaba	75	L3b.3	/	QnrVC4	SRR31572500	This study
FJ2012004	2012	patient	the People's Republic of China	East Asia	Fujian	O1 Inaba	75	L3b.3	/	QnrVC4	SRR31572489	This study
M1518	2012		Russia	Europe	Republic of Kalmykia		75	L3b.3	/	QnrVC4	GCF_001641685	GenBank
M1524	2013		Russia	Europe	Republic of Kalmykia		75	L3b.3	/	QnrVC4	GCF_001641705	GenBank
2688	2015		Russia	Europe	Republic of Kalmykia		75	L3b.3	/	QnrVC4	GCF_003056975	GenBank
2687	2015		Russia	Europe	Republic of Kalmykia		75	L3b.3	/	QnrVC4	GCF_003057075	GenBank
2613	2015		Russia	Europe	Republic of Kalmykia		75	L3b.3	/	QnrVC4	GCF_003057055	GenBank
124	2015		Russia	Europe	Republic of Kalmykia		75	L3b.3	/	QnrVC4	GCF_003057085	GenBank
ZJ0937	2009		the People's Republic of China	East Asia	Zhejiang		75	L3b.4	/	QnrVC4	SRR2738132	Luo et al. J Infect 2016
R16.3440	2012		the People's Republic of China	East Asia	Taiwan		75	L3b.4	ctxB3	QnrVC4	SRR7791597	Tu et al. Emerg Infect Dis 2020
R16.3449	2014		the People's Republic of China	East Asia	Taiwan		726	L3b.4	ctxB3	QnrVC4	SRR7791618	Tu et al. Emerg Infect Dis 2020
R18.2415	2018		the People's Republic of China	East Asia	Taiwan		75	L3b.4	ctxB3	/	SRR8668513	Tu et al. Emerg Infect Dis 2020
ZJ0946	2009		the People's Republic of China	East Asia	Zhejiang		75	L3b.4	/	QnrVC4	SRR2738134	Luo et al. J Infect 2016
R16.3023	2016		the People's Republic of China	East Asia	Taiwan		75	L3b.4	ctxB3	QnrS1	SRR7791624	Tu et al. Emerg Infect Dis 2020
C12.0861	2012		the People's Republic of China	East Asia	Taiwan		75	L3b.4	ctxB3	QnrVC4	SRR7791632	Tu et al. Emerg Infect Dis 2020
R16.3425	2009		the People's Republic of China	East Asia	Taiwan		75	L3b.4	ctxB3	QnrVC4	SRR7791621	Tu et al. Emerg Infect Dis 2020
09-6_S55	2009		the People's Republic of China	East Asia	Zhejiang		75	L3b.4	/	QnrVC4	GCA_009747745	Wang et al. PLoS Negl Trop Dis 2020
ZJ1336	2005		the People's Republic of China	East Asia	Zhejiang		75	L3b.4	/	/	SRR2738136	Luo et al. J Infect 2016
09-28_S40	2009		the People's Republic of China	East Asia	Zhejiang		75	L3b.4	/	QnrVC4	GCA_009747915	Wang et al. PLoS Negl Trop Dis 2020
09-9_S58	2009		the People's Republic of China	East Asia	Zhejiang		75	L3b.4	/	QnrVC4	GCA_009747665	Wang et al. PLoS Negl Trop Dis 2020
ZJ0911	2009		the People's Republic of China	East Asia	Zhejiang		75	L3b.4	/	QnrVC4	SRR2738125	Luo et al. J Infect 2016
ZJ0917	2009		the People's Republic of China	East Asia	Zhejiang		75	L3b.4	/	QnrVC4	SRR2738129	Luo et al. J Infect 2016
10-16_S65	2010		the People's Republic of China	East Asia	Zhejiang		75	L3b.4	/	QnrVC4	GCA_009747605	Wang et al. PLoS Negl Trop Dis 2020
09-40_S53	2009		the People's Republic of China	East Asia	Zhejiang		75	L3b.4	/	QnrVC4	GCA_009747755	Wang et al. PLoS Negl Trop Dis 2020
11-7_S27	2011		the People's Republic of China	East Asia	Zhejiang		75	L3b.4	/	QnrVC4	GCA_009747375	Wang et al. PLoS Negl Trop Dis 2020
C12.0862	2012		the People's Republic of China	East Asia	Taiwan		75	L3b.4	ctxB3	QnrVC4	SRR7791629	Tu et al. Emerg Infect Dis 2020
08-12_S128	2008		the People's Republic of China	East Asia	Zhejiang		75	L3b.4	/	QnrVC4	GCA_009748485	Wang et al. PLoS Negl Trop Dis 2020
R18.2414	2018		the People's Republic of China	East Asia	Taiwan		75	L3b.4	ctxB3	QnrVC4	SRR8668514	Tu et al. Emerg Infect Dis 2020
07-12_S118	2007		the People's Republic of China	East Asia	Zhejiang		75	L3b.4	ctxB3	QnrVC4	GCA_009748645	Wang et al. PLoS Negl Trop Dis 2020
R16.5186	2015		the People's Republic of China	East Asia	Taiwan		75	L3b.4	ctxB3	QnrVC4	SRR7791639	Tu et al. Emerg Infect Dis 2020
R16.5187	2015		the People's Republic of China	East Asia	Taiwan		75	L3b.4	ctxB3	QnrVC4	SRR7791642	Tu et al. Emerg Infect Dis 2020
R18.2632	2018		the People's Republic of China	East Asia	Taiwan		75	L3b.4	ctxB3	QnrVC4	SRR8668527	Tu et al. Emerg Infect Dis 2020
R17.6060	2017		the People's Republic of China	East Asia	Taiwan		75	L3b.4	ctxB3	QnrVC4	SRR7791634	Tu et al. Emerg Infect Dis 2020
R18.1640	2018		the People's Republic of China	East Asia	Taiwan		75	L3b.4	ctxB3	QnrVC4	SRR7791606	Tu et al. Emerg Infect Dis 2020
R18.2633	2018		the People's Republic of China	East Asia	Taiwan		75	L3b.4	ctxB3	QnrVC4	SRR8668526	Tu et al. Emerg Infect Dis 2020
R16.3448	2014		the People's Republic of China	East Asia	Taiwan		75	L3b.4	ctxB3	QnrVC4	SRR7791617	Tu et al. Emerg Infect Dis 2020
R16.3438	2011		the People's Republic of China	East Asia	Taiwan		75	L3b.4	ctxB3	QnrVC4	SRR7791599	Tu et al. Emerg Infect Dis 2020
R18.2413	2018		the People's Republic of China	East Asia	Taiwan		75	L3b.4	ctxB3	QnrVC4	SRR8668517	Tu et al. Emerg Infect Dis 2020
R18.2631	2018		the People's Republic of China	East Asia	Taiwan		75	L3b.4	ctxB3	QnrVC4	SRR8668528	Tu et al. Emerg Infect Dis 2020
R16.3453	2015		the People's Republic of China	East Asia	Taiwan		75	L3b.4	ctxB3	QnrVC4	SRR7791605	Tu et al. Emerg Infect Dis 2020
R16.3454	2015		the People's Republic of China	East Asia	Taiwan		75	L3b.4	ctxB3	QnrVC4	SRR7791592	Tu et al. Emerg Infect Dis 2020
R16.3057	2016		the People's Republic of China	East Asia	Taiwan		75	L3b.4	ctxB3	/	SRR7791611	Tu et al. Emerg Infect Dis 2020
MS6	2008		Thailand	South Asia			75	L3b.4	ctxB3	QnrVC4	AP014524/AP014525	Okada et al. PLoS One 2014
06-11_S39	2006		the People's Republic of China	East Asia	Zhejiang		75	L3b.4	/	QnrVC4	GCA_009748725	Wang et al. PLoS Negl Trop Dis 2020
09-16_S26	2009		the People's Republic of China	East Asia	Zhejiang		75	L3b.4	/	QnrVC4	GCA_009748125	Wang et al. PLoS Negl Trop Dis 2020
09-17_S30	2009		the People's Republic of China	East Asia	Zhejiang		75	L3b.4	/	QnrVC4	GCA_009748105	Wang et al. PLoS Negl Trop Dis 2020
09-31_S44	2009		the People's Republic of China	East Asia	Zhejiang		75	L3b.4	/	QnrVC4	GCA_009747875	Wang et al. PLoS Negl Trop Dis 2020
09-38_S50	2009		the People's Republic of China	East Asia	Zhejiang		75	L3b.4	/	QnrVC4	GCA_009747805	Wang et al. PLoS Negl Trop Dis 2020
12-4_S82	2012		the People's Republic of China	East Asia	Zhejiang		75	L3b.4	/	QnrVC4	GCA_009747265	Wang et al. PLoS Negl Trop Dis 2020
12-5_S29	2012		the People's Republic of China	East Asia	Zhejiang		75	L3b.4	/	QnrVC4	GCA_009747285	Wang et al. PLoS Negl Trop Dis 2020
FJ2008029	2008	food	the People's Republic of China	East Asia	Fujian	O1 Ogawa	75	L3b.4	/	QnrVC4	SRR31572491	This study
FJ2008141	2008	food	the People's Republic of China	East Asia	Fujian	O1 Ogawa	75	L3b.4	/	QnrVC4	SRR31572490	This study
R16.3223	2016		the People's Republic of China	East Asia	Taiwan		75	L3b.4	ctxB3	QnrVC4	SRR7791612	Tu et al. Emerg Infect Dis 2020
R16.3423	2009		the People's Republic of China	East Asia	Taiwan		75	L3b.4	ctxB3	QnrVC4	SRR7791607	Tu et al. Emerg Infect Dis 2020
R16.3424	2009		the People's Republic of China	East Asia	Taiwan		725	L3b.4	ctxB3	QnrVC4	SRR7791608	Tu et al. Emerg Infect Dis 2020
R16.3439	2011		the People's Republic of China	East Asia	Taiwan		727	L3b.4	ctxB3	QnrVC4	SRR7791598	Tu et al. Emerg Infect Dis 2020
R16.3443	2013		the People's Republic of China	East Asia	Taiwan		728	L3b.4	ctxB3	QnrVC4	SRR8668522	Tu et al. Emerg Infect Dis 2020
R16.3446	2013		the People's Republic of China	East Asia	Taiwan		75	L3b.4	ctxB3	QnrVC4	SRR7791615	Tu et al. Emerg Infect Dis 2020
R16.3450	2014		the People's Republic of China	East Asia	Taiwan		75	L3b.4	ctxB3	QnrVC4	SRR7791619	Tu et al. Emerg Infect Dis 2020
R16.4299	2016		the People's Republic of China	East Asia	Taiwan		75	L3b.4	ctxB3	QnrVC4	SRR7791604	Tu et al. Emerg Infect Dis 2020
ZJ0921	2009		the People's Republic of China	East Asia	Zhejiang		75	L3b.4	/	QnrVC4	SRR2738130	Luo et al. J Infect 2016
ZJ0926	2009		the People's Republic of China	East Asia	Zhejiang		75	L3b.4	/	QnrVC4	SRR2738131	Luo et al. J Infect 2016
ZJ0938	2009		the People's Republic of China	East Asia	Zhejiang		75	L3b.4	/	QnrVC4	SRR2738133	Luo et al. J Infect 2016
ZJ10014	2010		the People's Republic of China	East Asia	Zhejiang		75	L3b.4	ctxB3	QnrVC4	SRR2738135	Luo et al. J Infect 2016
FJ2009055	2009	patient	the People's Republic of China	East Asia	Fujian	O1 Ogawa	176	/	/	/	SRR31572486	This study
FJ2019004	2019	patient	the People's Republic of China	East Asia	Fujian	O1 Ogawa	167	/	/	/	SRR31572485	This study
FJ2019005	2019	patient	the People's Republic of China	East Asia	Fujian	O1 Ogawa	167	/	/	/	SRR31572484	This study
